# Supplementary material for: Photothermal Optical Beam Steering Using Large Deformation Multi-Layer Thin Film Structures
Source: Micromachines (Basel). 2021 Apr 14;12(4):428. doi: 10.3390/mi12040428 (PMC8070700; doi:10.3390/mi12040428)
Supplement: Supplementary file 1 [file micromachines-12-00428-s001.zip]

Archive with 5 entries (4 files):
- supplementary/
- supplementary/DeviceD_TP4_53W_cm2_DirectVideo.wmv
- supplementary/DeviceD_TP4_53W_cm2_Final.avi
- supplementary/DeviceD_TP4_53W_cm2_Particle.avi
- supplementary/micromachines-1133042-supplementary.pdf
